# Supplementary material for: Molecular Characteristics of Subgenomic RNAs and the Cap-Dependent Translational Advantage Relative to Corresponding Genomic RNAs of Tomato spotted wilt virus
Source: Int J Mol Sci. 2022 Dec 1;23(23):15074. doi: 10.3390/ijms232315074 (PMC9741439; doi:10.3390/ijms232315074)
Supplement: Supplementary file 1 [file ijms-23-15074-s001.zip]

Archive with 1 entries (1 files):
- ijms-2005295-supplementary.pdf
